# Supplementary material for: High-quality genome assembly and comparative genomic profiling of yellowhorn (Xanthoceras sorbifolia) revealed environmental adaptation footprints and seed oil contents variations
Source: Front Plant Sci. 2023 Mar 21;14:1147946. doi: 10.3389/fpls.2023.1147946 (PMC10070836; doi:10.3389/fpls.2023.1147946)
Supplement: Supplementary Figure 1 — XsoG11 yellowhorn tree used in this study. [file DataSheet_1.zip]

Archive with 4 entries (4 files):
- Supplementary_table1-14.xlsx
- Supplementary Figure 1.pdf
- Supplementary Figure 2.pdf
- Supplementary Figure 3.pdf
