# Supplementary material for: High-quality genome assembly and comparative genomic profiling of yellowhorn (Xanthoceras sorbifolia) revealed environmental adaptation footprints and seed oil contents variations
Source: Front Plant Sci. 2023 Mar 21;14:1147946. doi: 10.3389/fpls.2023.1147946 (PMC10070836; doi:10.3389/fpls.2023.1147946)
Supplement: Supplementary Figure 1 — XsoG11 yellowhorn tree used in this study. [file DataSheet_1.zip › Supplementary_table1-14.xlsx]

## Sheet: Supplementary Table1
Table4 : Statistic of length of protein and coding sequences
gene_number	gene_total_length(bp)	gene_average_length(bp)	protein_number	protein_total_length(aa)	protein_average_length(aa)	CDS_GC_ratio
35039	93274186	2662.01	35039	12124302	346.02	0.44

## Sheet: Supplementary Table2
Table 4: The summary of functional annotation of G11 genome in functional protein databases.
Database	Number	%
GO	14972	0.42
kegg	8265	0.23
KOG	14519	0.41
nr	29620	0.84
pfam	24425	0.69
swiss_prot	20208	0.57
TrEMBL	29528	0.84
Total	30041	0.85

## Sheet: Supplementary Table3
Table 6: Summary of the amout of non-coding RNAs in the G11 genome
Type	number	Total_length (bp)	Average_length
tRNA	1250	92947	74
snRNA	270	26161	96.89
snoRNA	770	79479	103.22

## Sheet: Supplementary Table4
Table 7: Gene orthologous analysis of yellowhorn and representative angiosperms
Species	Multiple orthologs	Other orthologs	Single ortholog	Species specific orthologs
Acer_yangbiense	11254	14347	17	2539
Avena_eriantha	13401	11111	17	22260
Castanea_mollissima	12245	15513	17	5611
Dimocarpus_longan	11785	16287	17	10803
Glycine_max	23902	21517	17	9831
Nephelium_lappaceum	9816	9493	17	1373
Panax_ginseng	23587	21840	17	13519
Sapindus_mukorossi	9289	15346	17	5303
Taxus_chinensis	10426	6014	17	27699
Xanthoceras_sorbifolium	10540	16369	17	6888

## Sheet: Supplementary Table5
Table 8: GO enrichment results of yellowhorn-specific gene families
GO:0006412	translation	< 1e-30	Xso_ptg000175l_00004.1;Xso_LG09_00270.1;Xso_LG09_00276.1;Xso_ptg000268l_00001.1;Xso_ptg000300l_00001.1;Xso_ptg000039l_00005.1;Xso_ptg000065l_00004.1;Xso_ptg000068l_00008.1;Xso_ptg000081l_00001.1;Xso_ptg000088l_00005.1;Xso_ptg000108l_00001.1;Xso_ptg000121l_00008.1;Xso_ptg000124l_00006.1;Xso_ptg000142l_00001.1;Xso_ptg000152l_00005.1;Xso_ptg000155l_00001.1;Xso_ptg000170l_00006.1;Xso_ptg000171l_00006…
GO:0043043	peptide biosynthetic process	< 1e-30	Xso_ptg000175l_00004.1;Xso_LG09_00270.1;Xso_LG09_00276.1;Xso_ptg000268l_00001.1;Xso_ptg000300l_00001.1;Xso_ptg000039l_00005.1;Xso_ptg000065l_00004.1;Xso_ptg000068l_00008.1;Xso_ptg000081l_00001.1;Xso_ptg000088l_00005.1;Xso_ptg000108l_00001.1;Xso_ptg000121l_00008.1;Xso_ptg000124l_00006.1;Xso_ptg000142l_00001.1;Xso_ptg000152l_00005.1;Xso_ptg000155l_00001.1;Xso_ptg000170l_00006.1;Xso_ptg000171l_00006…
GO:0043603	cellular amide metabolic process	< 1e-30	Xso_ptg000175l_00004.1;Xso_LG09_00270.1;Xso_LG09_00276.1;Xso_ptg000268l_00001.1;Xso_ptg000300l_00001.1;Xso_ptg000039l_00005.1;Xso_ptg000065l_00004.1;Xso_ptg000068l_00008.1;Xso_ptg000081l_00001.1;Xso_ptg000088l_00005.1;Xso_ptg000108l_00001.1;Xso_ptg000121l_00008.1;Xso_ptg000124l_00006.1;Xso_ptg000142l_00001.1;Xso_ptg000152l_00005.1;Xso_ptg000155l_00001.1;Xso_ptg000170l_00006.1;Xso_ptg000171l_00006…
GO:1901566	organonitrogen compound biosynthetic pro...	< 1e-30	Xso_ptg000175l_00004.1;Xso_LG09_00270.1;Xso_LG09_00276.1;Xso_ptg000268l_00001.1;Xso_ptg000300l_00001.1;Xso_ptg000039l_00005.1;Xso_ptg000065l_00004.1;Xso_ptg000068l_00008.1;Xso_ptg000081l_00001.1;Xso_ptg000088l_00005.1;Xso_ptg000108l_00001.1;Xso_ptg000121l_00008.1;Xso_ptg000124l_00006.1;Xso_ptg000142l_00001.1;Xso_ptg000152l_00005.1;Xso_ptg000155l_00001.1;Xso_ptg000170l_00006.1;Xso_ptg000171l_00006…
GO:0019538	protein metabolic process	< 1e-30	Xso_LG07_00687.1;Xso_LG12_01532.1;Xso_LG12_01537.1;Xso_LG10_00918.1;Xso_LG05_00242.1;Xso_LG11_00492.1;Xso_LG10_01102.1;Xso_LG07_00230.1;Xso_ptg000175l_00004.1;Xso_LG09_00270.1;Xso_LG09_00276.1;Xso_LG06_00982.1;Xso_LG09_00657.1;Xso_LG12_00408.1;Xso_ptg000268l_00001.1;Xso_ptg000300l_00001.1;Xso_ptg000039l_00005.1;Xso_ptg000065l_00004.1;Xso_ptg000068l_00008.1;Xso_ptg000081l_00001.1;Xso_ptg000088l_00…
GO:0009059	macromolecule biosynthetic process	< 1e-30	Xso_LG03_00190.1;Xso_LG08_01908.1;Xso_LG04_02001.1;Xso_ptg000175l_00004.1;Xso_LG09_00270.1;Xso_LG09_00276.1;Xso_LG14_02051.1;Xso_LG01_02736.1;Xso_LG12_01068.1;Xso_LG12_01063.1;Xso_LG02_01616.1;Xso_LG12_01964.1;Xso_LG12_01965.1;Xso_LG01_00233.1;Xso_ptg000268l_00001.1;Xso_ptg000300l_00001.1;Xso_ptg000039l_00005.1;Xso_ptg000065l_00004.1;Xso_ptg000068l_00008.1;Xso_ptg000081l_00001.1;Xso_ptg000088l_00…
GO:0034645	cellular macromolecule biosynthetic proc...	< 1e-30	Xso_LG03_00190.1;Xso_LG08_01908.1;Xso_LG04_02001.1;Xso_ptg000175l_00004.1;Xso_LG09_00270.1;Xso_LG09_00276.1;Xso_LG14_02051.1;Xso_LG01_02736.1;Xso_LG12_01068.1;Xso_LG12_01063.1;Xso_LG02_01616.1;Xso_LG12_01964.1;Xso_LG12_01965.1;Xso_LG01_00233.1;Xso_ptg000268l_00001.1;Xso_ptg000300l_00001.1;Xso_ptg000039l_00005.1;Xso_ptg000065l_00004.1;Xso_ptg000068l_00008.1;Xso_ptg000081l_00001.1;Xso_ptg000088l_00…
GO:0044271	cellular nitrogen compound biosynthetic ...	< 1e-30	Xso_LG03_00190.1;Xso_LG08_01908.1;Xso_LG04_02001.1;Xso_ptg000175l_00004.1;Xso_LG09_00270.1;Xso_LG09_00276.1;Xso_LG14_02051.1;Xso_LG12_01068.1;Xso_LG12_01063.1;Xso_LG02_01616.1;Xso_LG12_01964.1;Xso_LG12_01965.1;Xso_LG01_00233.1;Xso_ptg000268l_00001.1;Xso_ptg000300l_00001.1;Xso_ptg000039l_00005.1;Xso_ptg000065l_00004.1;Xso_ptg000068l_00008.1;Xso_ptg000081l_00001.1;Xso_ptg000088l_00005.1;Xso_ptg0001…
GO:0009772	photosynthetic electron transport in pho...	< 1e-30	Xso_LG07_01879.1;Xso_ptg000061l_00002.1;Xso_ptg000084l_00004.1;Xso_ptg000105l_00006.1;Xso_ptg000124l_00011.1;Xso_ptg000127l_00006.1;Xso_ptg000130l_00003.1;Xso_ptg000132l_00008.1;Xso_ptg000182l_00001.1;Xso_ptg000207l_00009.1;Xso_ptg000238l_00007.1;Xso_ptg000257l_00001.1;Xso_ptg000274l_00005.1;Xso_ptg000301l_00011.1;Xso_ptg000302l_00003.1;Xso_ptg000303l_00008.1;Xso_ptg000305l_00009.1;Xso_ptg000306l…
GO:0009767	photosynthetic electron transport chain	< 1e-30	Xso_LG07_01879.1;Xso_ptg000061l_00002.1;Xso_ptg000084l_00004.1;Xso_ptg000105l_00006.1;Xso_ptg000124l_00011.1;Xso_ptg000127l_00006.1;Xso_ptg000130l_00003.1;Xso_ptg000132l_00008.1;Xso_ptg000182l_00001.1;Xso_ptg000207l_00009.1;Xso_ptg000238l_00007.1;Xso_ptg000257l_00001.1;Xso_ptg000274l_00005.1;Xso_ptg000301l_00011.1;Xso_ptg000302l_00003.1;Xso_ptg000303l_00008.1;Xso_ptg000305l_00009.1;Xso_ptg000306l…
GO:0044249	cellular biosynthetic process	< 1e-30	Xso_LG03_00190.1;Xso_LG08_01908.1;Xso_LG04_02001.1;Xso_ptg000175l_00004.1;Xso_LG09_00270.1;Xso_LG09_00276.1;Xso_LG14_02051.1;Xso_LG01_02736.1;Xso_LG12_01068.1;Xso_LG12_01063.1;Xso_LG02_01616.1;Xso_LG12_01964.1;Xso_LG12_01965.1;Xso_LG01_00233.1;Xso_ptg000268l_00001.1;Xso_ptg000300l_00001.1;Xso_ptg000039l_00005.1;Xso_ptg000065l_00004.1;Xso_ptg000068l_00008.1;Xso_ptg000081l_00001.1;Xso_ptg000088l_00…
GO:0019684	photosynthesis, light reaction	< 1e-30	Xso_LG07_01879.1;Xso_ptg000061l_00002.1;Xso_ptg000084l_00004.1;Xso_ptg000105l_00006.1;Xso_ptg000124l_00011.1;Xso_ptg000127l_00006.1;Xso_ptg000130l_00003.1;Xso_ptg000132l_00008.1;Xso_ptg000182l_00001.1;Xso_ptg000207l_00009.1;Xso_ptg000238l_00007.1;Xso_ptg000257l_00001.1;Xso_ptg000274l_00005.1;Xso_ptg000301l_00011.1;Xso_ptg000302l_00003.1;Xso_ptg000303l_00008.1;Xso_ptg000305l_00009.1;Xso_ptg000306l…
GO:1901576	organic substance biosynthetic process	< 1e-30	Xso_LG03_00190.1;Xso_LG08_01908.1;Xso_LG04_02001.1;Xso_ptg000175l_00004.1;Xso_LG09_00270.1;Xso_LG09_00276.1;Xso_LG14_02051.1;Xso_LG01_02736.1;Xso_LG12_01068.1;Xso_LG12_01063.1;Xso_LG02_01616.1;Xso_LG12_01964.1;Xso_LG12_01965.1;Xso_LG01_00233.1;Xso_ptg000268l_00001.1;Xso_ptg000300l_00001.1;Xso_ptg000039l_00005.1;Xso_ptg000065l_00004.1;Xso_ptg000068l_00008.1;Xso_ptg000081l_00001.1;Xso_ptg000088l_00…
GO:0009058	biosynthetic process	< 1e-30	Xso_LG03_00190.1;Xso_LG08_01908.1;Xso_LG04_02001.1;Xso_ptg000175l_00004.1;Xso_LG09_00270.1;Xso_LG09_00276.1;Xso_LG14_02051.1;Xso_LG01_02736.1;Xso_LG12_01068.1;Xso_LG12_01063.1;Xso_LG02_01616.1;Xso_LG12_01964.1;Xso_LG12_01965.1;Xso_LG01_00233.1;Xso_ptg000268l_00001.1;Xso_ptg000300l_00001.1;Xso_ptg000039l_00005.1;Xso_ptg000065l_00004.1;Xso_ptg000068l_00008.1;Xso_ptg000081l_00001.1;Xso_ptg000088l_00…
GO:0022900	electron transport chain	6.6e-30	Xso_LG07_01879.1;Xso_ptg000061l_00002.1;Xso_ptg000084l_00004.1;Xso_ptg000105l_00006.1;Xso_ptg000124l_00011.1;Xso_ptg000127l_00006.1;Xso_ptg000130l_00003.1;Xso_ptg000132l_00008.1;Xso_ptg000182l_00001.1;Xso_ptg000207l_00009.1;Xso_ptg000238l_00007.1;Xso_ptg000257l_00001.1;Xso_ptg000274l_00005.1;Xso_ptg000301l_00011.1;Xso_ptg000302l_00003.1;Xso_ptg000303l_00008.1;Xso_ptg000305l_00009.1;Xso_ptg000306l…
GO:0034641	cellular nitrogen compound metabolic pro...	7.5e-30	Xso_LG03_00190.1;Xso_LG08_01908.1;Xso_LG04_02001.1;Xso_ptg000175l_00004.1;Xso_LG09_00270.1;Xso_LG09_00276.1;Xso_LG14_02051.1;Xso_ptg000244l_00007.1;Xso_LG12_01068.1;Xso_LG12_01063.1;Xso_LG02_01616.1;Xso_LG12_01964.1;Xso_LG12_01965.1;Xso_LG01_00233.1;Xso_ptg000268l_00001.1;Xso_ptg000300l_00001.1;Xso_ptg000039l_00005.1;Xso_ptg000065l_00004.1;Xso_ptg000068l_00008.1;Xso_ptg000081l_00001.1;Xso_ptg0000…
GO:0043170	macromolecule metabolic process	4.2e-25	Xso_LG03_00190.1;Xso_LG08_01908.1;Xso_LG07_00687.1;Xso_LG12_01532.1;Xso_LG12_01537.1;Xso_LG10_00918.1;Xso_LG05_00242.1;Xso_LG11_00492.1;Xso_LG10_01102.1;Xso_LG07_00230.1;Xso_LG04_02001.1;Xso_ptg000175l_00004.1;Xso_LG09_00270.1;Xso_LG09_00276.1;Xso_LG06_00982.1;Xso_LG14_02051.1;Xso_LG01_02736.1;Xso_LG12_01068.1;Xso_LG12_01063.1;Xso_LG02_01616.1;Xso_LG12_01964.1;Xso_LG12_01965.1;Xso_LG01_00233.1;Xs…
GO:0044237	cellular metabolic process	2.7e-22	Xso_LG03_00190.1;Xso_LG08_01908.1;Xso_LG07_00687.1;Xso_LG12_01532.1;Xso_LG12_01537.1;Xso_LG10_00918.1;Xso_LG05_00242.1;Xso_LG11_00492.1;Xso_LG04_02001.1;Xso_ptg000175l_00004.1;Xso_LG09_00270.1;Xso_LG09_00276.1;Xso_LG14_02051.1;Xso_ptg000244l_00007.1;Xso_LG01_02736.1;Xso_LG12_01068.1;Xso_LG12_01063.1;Xso_LG02_01616.1;Xso_LG12_01964.1;Xso_LG12_01965.1;Xso_LG03_01791.1;Xso_LG01_00233.1;Xso_LG09_0065…
GO:0006807	nitrogen compound metabolic process	1.2e-21	Xso_LG03_00190.1;Xso_LG08_01908.1;Xso_LG07_00687.1;Xso_LG12_01532.1;Xso_LG12_01537.1;Xso_LG10_00918.1;Xso_LG05_00242.1;Xso_LG11_00492.1;Xso_LG10_01102.1;Xso_LG07_00230.1;Xso_LG04_02001.1;Xso_ptg000175l_00004.1;Xso_LG09_00270.1;Xso_LG09_00276.1;Xso_LG06_00982.1;Xso_LG14_02051.1;Xso_ptg000244l_00007.1;Xso_LG12_01068.1;Xso_LG12_01063.1;Xso_LG02_01616.1;Xso_LG12_01964.1;Xso_LG12_01965.1;Xso_LG01_0023…
GO:0015979	photosynthesis	4.8e-21	Xso_LG07_01879.1;Xso_ptg000061l_00002.1;Xso_ptg000084l_00004.1;Xso_ptg000105l_00006.1;Xso_ptg000124l_00011.1;Xso_ptg000127l_00006.1;Xso_ptg000130l_00003.1;Xso_ptg000132l_00008.1;Xso_ptg000182l_00001.1;Xso_ptg000207l_00009.1;Xso_ptg000238l_00007.1;Xso_ptg000257l_00001.1;Xso_ptg000274l_00005.1;Xso_ptg000301l_00011.1;Xso_ptg000302l_00003.1;Xso_ptg000303l_00008.1;Xso_ptg000305l_00009.1;Xso_ptg000306l…
GO:0044260	cellular macromolecule metabolic process	3.0e-20	Xso_LG03_00190.1;Xso_LG08_01908.1;Xso_LG07_00687.1;Xso_LG12_01532.1;Xso_LG12_01537.1;Xso_LG10_00918.1;Xso_LG05_00242.1;Xso_LG11_00492.1;Xso_LG04_02001.1;Xso_ptg000175l_00004.1;Xso_LG09_00270.1;Xso_LG09_00276.1;Xso_LG14_02051.1;Xso_LG01_02736.1;Xso_LG12_01068.1;Xso_LG12_01063.1;Xso_LG02_01616.1;Xso_LG12_01964.1;Xso_LG12_01965.1;Xso_LG01_00233.1;Xso_LG09_00657.1;Xso_LG12_00408.1;Xso_ptg000268l_0000…
GO:0006091	generation of precursor metabolites and ...	1.8e-18	Xso_LG04_02225.1;Xso_LG07_01879.1;Xso_ptg000061l_00002.1;Xso_ptg000084l_00004.1;Xso_ptg000105l_00006.1;Xso_ptg000124l_00011.1;Xso_ptg000127l_00006.1;Xso_ptg000130l_00003.1;Xso_ptg000132l_00008.1;Xso_ptg000182l_00001.1;Xso_ptg000207l_00009.1;Xso_ptg000238l_00007.1;Xso_ptg000257l_00001.1;Xso_ptg000274l_00005.1;Xso_ptg000301l_00011.1;Xso_ptg000302l_00003.1;Xso_ptg000303l_00008.1;Xso_ptg000305l_00009…
GO:0009987	cellular process	1.2e-14	Xso_LG03_00190.1;Xso_LG08_01908.1;Xso_LG07_00687.1;Xso_LG12_01571.1;Xso_LG12_01532.1;Xso_LG12_01537.1;Xso_LG10_00918.1;Xso_LG05_00242.1;Xso_LG15_01140.1;Xso_LG15_01169.1;Xso_LG11_00492.1;Xso_LG04_02001.1;Xso_ptg000175l_00004.1;Xso_LG09_00270.1;Xso_LG09_00276.1;Xso_LG14_02051.1;Xso_LG14_01362.1;Xso_ptg000244l_00007.1;Xso_LG01_02736.1;Xso_LG12_01068.1;Xso_LG12_01063.1;Xso_LG02_01616.1;Xso_LG12_0196…
GO:0044238	primary metabolic process	4.9e-12	Xso_LG03_00190.1;Xso_LG08_01908.1;Xso_LG07_00687.1;Xso_LG12_01532.1;Xso_LG12_01537.1;Xso_LG12_01930.1;Xso_LG10_00918.1;Xso_LG05_00242.1;Xso_LG11_00492.1;Xso_LG10_01102.1;Xso_LG07_00230.1;Xso_LG04_02001.1;Xso_LG06_01511.1;Xso_ptg000175l_00004.1;Xso_LG09_00270.1;Xso_LG09_00276.1;Xso_LG06_00982.1;Xso_LG14_02051.1;Xso_ptg000244l_00007.1;Xso_LG01_02736.1;Xso_LG12_01068.1;Xso_LG12_01063.1;Xso_LG02_0161…
GO:0006275	regulation of DNA replication	6.8e-12	Xso_LG01_03544.1;Xso_LG01_00978.1;Xso_LG01_00979.1;Xso_LG07_02000.1;Xso_LG07_02004.1;Xso_LG07_02001.1;Xso_LG01_02450.1;Xso_LG01_00976.1;Xso_LG01_03547.1;Xso_LG01_00970.1;Xso_LG01_00977.1
GO:0071704	organic substance metabolic process	2.3e-10	Xso_LG03_00190.1;Xso_LG08_01908.1;Xso_LG07_00687.1;Xso_LG12_01532.1;Xso_LG12_01537.1;Xso_LG12_01930.1;Xso_LG10_00918.1;Xso_LG05_00242.1;Xso_LG11_00492.1;Xso_LG10_01102.1;Xso_LG07_00230.1;Xso_LG04_02001.1;Xso_LG06_01511.1;Xso_ptg000175l_00004.1;Xso_LG09_00270.1;Xso_LG09_00276.1;Xso_LG06_00982.1;Xso_LG14_02051.1;Xso_ptg000244l_00007.1;Xso_LG01_02736.1;Xso_LG12_01068.1;Xso_LG12_01063.1;Xso_LG02_0161…
GO:0051052	regulation of DNA metabolic process	3.2e-10	Xso_LG01_03544.1;Xso_LG01_00978.1;Xso_LG01_00979.1;Xso_LG07_02000.1;Xso_LG07_02004.1;Xso_LG07_02001.1;Xso_LG01_02450.1;Xso_LG01_00976.1;Xso_LG01_03547.1;Xso_LG01_00970.1;Xso_LG01_00977.1
GO:0008152	metabolic process	1.2e-05	Xso_LG03_00190.1;Xso_LG08_01908.1;Xso_LG09_01826.1;Xso_LG07_00687.1;Xso_LG12_01532.1;Xso_LG12_01537.1;Xso_LG12_01930.1;Xso_LG10_00918.1;Xso_LG05_00242.1;Xso_LG11_00492.1;Xso_LG10_01102.1;Xso_LG07_00230.1;Xso_LG13_00843.1;Xso_LG13_00853.1;Xso_LG04_02001.1;Xso_LG06_01511.1;Xso_ptg000175l_00004.1;Xso_LG09_00270.1;Xso_LG09_00276.1;Xso_LG06_00982.1;Xso_LG14_02051.1;Xso_LG09_00933.1;Xso_ptg000244l_0000…
GO:0016482	cytosolic transport	2.9e-05	Xso_LG06_01843.1;Xso_LG06_01813.1;Xso_LG06_01818.1;Xso_LG06_01838.1;Xso_LG06_01834.1;Xso_LG06_01848.1
GO:0019310	inositol catabolic process	6.0e-05	Xso_LG03_01791.1;Xso_LG05_02072.1;Xso_LG03_01638.1;Xso_LG04_01973.1;Xso_LG05_01222.1
GO:0044275	cellular carbohydrate catabolic process	6.0e-05	Xso_LG03_01791.1;Xso_LG05_02072.1;Xso_LG03_01638.1;Xso_LG04_01973.1;Xso_LG05_01222.1
GO:0046164	alcohol catabolic process	6.0e-05	Xso_LG03_01791.1;Xso_LG05_02072.1;Xso_LG03_01638.1;Xso_LG04_01973.1;Xso_LG05_01222.1
GO:0046174	polyol catabolic process	6.0e-05	Xso_LG03_01791.1;Xso_LG05_02072.1;Xso_LG03_01638.1;Xso_LG04_01973.1;Xso_LG05_01222.1
GO:1901616	organic hydroxy compound catabolic proce...	6.0e-05	Xso_LG03_01791.1;Xso_LG05_02072.1;Xso_LG03_01638.1;Xso_LG04_01973.1;Xso_LG05_01222.1
GO:0006020	inositol metabolic process	0.00013	Xso_LG03_01791.1;Xso_LG05_02072.1;Xso_LG03_01638.1;Xso_LG04_01973.1;Xso_LG05_01222.1
GO:0006260	DNA replication	0.00017

## Sheet: Supplementary Table6
Table 9: The numbers of orthologous gene families that expanded or contracted in the representative
species	The number of gene family showing contraction	The number of gene family showing expansion
Acer-yangbiense	172	985
Avena-eriantha	313	618
Castanea-mollissima	193	623
Dimocarpus-longan	69	1990
Glycine-max	139	1357
Nephelium-lappaceum	490	396
Panax-ginseng	177	1339
Sapindus-mukorossi	491	921
Taxus-chinensis	733	452
Xanthoceras-sorbifolium	231	1237

## Sheet: Supplementary Table7
Table 10: Functional annotation of expanding gene families using the Pfam database
pfam_name	pfam_function	Correct_p_value
RVT_3	Reverse transcriptase-like	5.09354e-256
DUF4283	Domain of unknown function (DUF4283)	1.61757e-73
Dimer_Tnp_hAT	hAT family C-terminal dimerisation region	1.90801e-61
zf-CCHC_4	Zinc knuckle	3.34387e-57
Lysine_decarbox	Possible lysine decarboxylase	4.01839e-50
DUF1985	Domain of unknown function (DUF1985)	1.93932e-48
zf-RVT	zinc-binding in reverse transcriptase	3.2924e-37
SWIM	SWIM zinc finger	2.01584e-34
MULE	MULE transposase domain	1.48612e-33
DBD_Tnp_Mut	MuDR family transposase	2.75429e-30
Proton_antipo_M	Proton-conducting membrane transporter	6.08837e-29
Retrotran_gag_2	gag-polypeptide of LTR copia-type	5.83138e-28
Retrotrans_gag	Retrotransposon gag protein	6.21451e-18
ATP-synt_ab	ATP synthase alpha/beta family, nucleotide-binding domain	1.18933e-11
Ribosomal_L2	Ribosomal Proteins L2, RNA binding domain	1.2365e-11
Retrotran_gag_3	gag-polypeptide of LTR copia-type	1.713e-11
Ribosomal_S7	Ribosomal protein S7p/S5e	1.713e-11
NB-ARC	NB-ARC domain	1.74538e-11
Ribosomal_L2_C	Ribosomal Proteins L2, C-terminal domain	3.47896e-10
DUF659	Protein of unknown function (DUF 659)	7.04249e-09
DUF4371	Domain of unknown function (DUF4371)	1.2163e-08
RVT_1	Reverse transcriptase (RNA-dependent DNA polymerase)	3.56508e-08
Oxidored_q4	NADH-ubiquinone/plastoquinone oxidoreductase, chain 3	4.33576e-08
RuBisCO_large	Ribulose bisphosphate carboxylase large chain, catalytic domain	6.54502e-08
RuBisCO_large_N	Ribulose bisphosphate carboxylase large chain, N-terminal domain	1.51531e-07
Ribosomal_S14	Ribosomal protein S14p/S29e	1.51531e-07
ATP-synt_ab_N	ATP synthase alpha/beta family, beta-barrel domain	2.1734e-07
Oxidored_q6	NADH ubiquinone oxidoreductase, 20 Kd subunit	3.48954e-07
CemA	CemA family	5.30764e-07
Ribosomal_S2	Ribosomal protein S2	8.08426e-07
DDE_Tnp_4	DDE superfamily endonuclease	8.36551e-07
Ribosomal_L14	Ribosomal protein L14p/L23e	1.82582e-06
Ribosomal_S3_C	Ribosomal protein S3, C-terminal domain	1.82582e-06
Myb_DNA-bind_3	Myb/SANT-like DNA-binding domain	3.5207e-06
Ribosomal_L20	Ribosomal protein L20	4.16202e-06
Ribosomal_L16	Ribosomal protein L16p/L10e	4.16202e-06
Carboxyl_trans	Carboxyl transferase domain	6.21881e-06
Photo_RC	Photosynthetic reaction centre protein	6.21881e-06
ATP-synt_ab_C	ATP synthase alpha/beta chain, C terminal domain	9.63224e-06
RNA_pol_Rpb1_1	RNA polymerase Rpb1, domain 1	1.21763e-05
NADHdh	NADH dehydrogenase	1.40191e-05
Transposase_24	Plant transposase (Ptta/En/Spm family)	1.40191e-05
Cytochrom_C_asm	Cytochrome C assembly protein	2.11748e-05
Ribosomal_S8	Ribosomal protein S8	2.87939e-05
Plant_tran	Plant transposon protein	3.21219e-05
XG_FTase	Xyloglucan fucosyltransferase	3.21219e-05
RNA_pol_Rpb1_2	RNA polymerase Rpb1, domain 2	3.47135e-05
CLP_protease	Clp protease	4.12298e-05
RNA_pol_Rpb1_3	RNA polymerase Rpb1, domain 3	5.59525e-05
RVP_2	Retroviral aspartyl protease	7.94267e-05
TPR_1	Tetratricopeptide repeat	9.25413e-05
zf-BED	BED zinc finger	0.000102135
Transferase	Transferase family	0.000142362
zf-CCHC	Zinc knuckle	0.00048373
TIR	TIR domain	0.000944168
MATH	MATH domain	0.00245654
Oxidored_FMN	NADH:flavin oxidoreductase / NADH oxidase family	0.00255796
DUF568	Protein of unknown function (DUF568)	0.0101205
Auxin_inducible	Auxin responsive protein	0.025135
NAM-associated	No apical meristem-associated C-terminal domain	0.0259328
DUF4216	Domain of unknown function (DUF4216)	0.0259632
CMAS	Mycolic acid cyclopropane synthetase	0.040271

## Sheet: Supplementary Table8
Table 11: GO enrichment annotation of expanding gene families
GO.ID	Term	Correct_p_value
GO:0009058	biosynthetic process	4.732e-26
GO:0098655	cation transmembrane transport	1.6016e-23
GO:0015672	monovalent inorganic cation transport	1.6016e-23
GO:0015977	carbon fixation	3.15467e-23
GO:0034220	ion transmembrane transport	1.976e-21
GO:0009772	photosynthetic electron transport in pho...	4.459e-21
GO:0009767	photosynthetic electron transport chain	1.05156e-19
GO:0046034	ATP metabolic process	2.912e-19
GO:0009144	purine nucleoside triphosphate metabolic...	4.2e-19
GO:0009161	ribonucleoside monophosphate metabolic p...	1.11341e-18
GO:0009167	purine ribonucleoside monophosphate meta...	1.11341e-18
GO:0009141	nucleoside triphosphate metabolic proces...	1.94133e-18
GO:0022900	electron transport chain	6.89684e-18
GO:0019684	photosynthesis, light reaction	2.704e-16
GO:0009150	purine ribonucleotide metabolic process	1.10783e-15
GO:0009259	ribonucleotide metabolic process	1.10783e-15
GO:0006163	purine nucleotide metabolic process	4.55e-15
GO:0017004	cytochrome complex assembly	5.5328e-15
GO:0072521	purine-containing compound metabolic pro...	1.092e-14
GO:0019693	ribose phosphate metabolic process	2.6963e-14
GO:0009117	nucleotide metabolic process	1.898e-11
GO:0006753	nucleoside phosphate metabolic process	5.52276e-11
GO:0006812	cation transport	4.12533e-10
GO:1901564	organonitrogen compound metabolic proces...	7.28e-10
GO:0042546	cell wall biogenesis	7.735e-10
GO:0019538	protein metabolic process	1.23539e-09
GO:0015985	energy coupled proton transport, down el...	4.576e-09
GO:0015986	ATP synthesis coupled proton transport	4.576e-09
GO:0055086	nucleobase-containing small molecule met...	5.86444e-09
GO:0006754	ATP biosynthetic process	7.63512e-09
GO:0009142	nucleoside triphosphate biosynthetic pro...	7.63512e-09
GO:0009145	purine nucleoside triphosphate biosynthe...	7.63512e-09
GO:0009201	ribonucleoside triphosphate biosynthetic...	7.63512e-09
GO:0009206	purine ribonucleoside triphosphate biosy...	7.63512e-09
GO:0009124	nucleoside monophosphate biosynthetic pr...	4.85333e-08
GO:0009127	purine nucleoside monophosphate biosynth...	4.85333e-08
GO:0009156	ribonucleoside monophosphate biosyntheti...	4.85333e-08
GO:0009168	purine ribonucleoside monophosphate bios...	4.85333e-08
GO:0009733	response to auxin	7.28e-08
GO:0009152	purine ribonucleotide biosynthetic proce...	2.3296e-07
GO:0009260	ribonucleotide biosynthetic process	2.3296e-07
GO:0043623	cellular protein complex assembly	2.3296e-07
GO:0046390	ribose phosphate biosynthetic process	2.3296e-07
GO:0006091	generation of precursor metabolites and ...	2.42667e-07
GO:0006164	purine nucleotide biosynthetic process	1.092e-06
GO:0072522	purine-containing compound biosynthetic ...	2.74717e-06
GO:0006461	protein complex assembly	4.23564e-06
GO:0070271	protein complex biogenesis	4.23564e-06
GO:0055114	oxidation-reduction process	7.15e-06
GO:0015979	photosynthesis	1.40491e-05
GO:0019637	organophosphate metabolic process	2.13379e-05
GO:0006275	regulation of DNA replication	2.4678e-05
GO:0009719	response to endogenous stimulus	6.34065e-05
GO:0009725	response to hormone	6.34065e-05
GO:0010033	response to organic substance	6.34065e-05
GO:0006811	ion transport	7.16444e-05

## Sheet: Supplementary Table9
Table 12: KEGG annotation of expanding gene families
Pathway	Correct_p_value
ko03010:Ribosome	3.09471e-84
ko00190:Oxidative phosphorylation	6.62806e-79
ko00195:Photosynthesis	4.81217e-20
ko04112:Cell cycle - Caulobacter	2.1852e-06
ko00630:Glyoxylate and dicarboxylate metabolism	9.29804e-06
ko00710:Carbon fixation in photosynthetic organisms	4.96846e-05
ko04212:Longevity regulating pathway - worm	0.000450137
ko03020:RNA polymerase	0.00161987
ko00941:Flavonoid biosynthesis	0.00877096
ko00909:Sesquiterpenoid and triterpenoid biosynthesis	0.0130841
ko00945:Stilbenoid, diarylheptanoid and gingerol biosynthesis	0.0188863
ko00592:alpha-Linolenic acid metabolism	0.0218759
ko00902:Monoterpenoid biosynthesis	0.0251653
ko00982:Drug metabolism - cytochrome P450	0.0323182
ko00980:Metabolism of xenobiotics by cytochrome P450	0.0375921
ko00940:Phenylpropanoid biosynthesis	0.0375921

## Sheet: Supplementary Table10
Table 13: The summary of the SVs between the XsoG11 genome and the Xsv2 genome
SV_type	SV_number	SV_total_size	SV_mean_size	SV_max_size	SV_min_size
deletion	7423	53725106	7237.65	99325	51
duplication	542	1199371	2212.86	30675	50
insertion	7715	64042169	8300.99	99939	51
inversion	329	15591721	47391.2	581464	1034
translocation	179	424788494	2.37312e+06	21308821	10223

[truncated: 4 more sheets: Supplementary Table11, Supplementary Table12, Supplementary Table13, Supplementary Table14]
